# Supplementary material for: Biogeography and ecology of Ostracoda in the U.S. northern Bering, Chukchi, and Beaufort Seas
Source: PLoS One. 2021 May 13;16(5):e0251164. doi: 10.1371/journal.pone.0251164 (PMC8118254; doi:10.1371/journal.pone.0251164)
Supplement: S1 Table — (XLSX) [file pone.0251164.s004.xlsx]

## Sheet: S1 Table
S1 Table. Subset of data from the Arctic Ostracode Database (AOD-2020; Cronin et al., 2021), supplemented with sample sediment parameters, used in this study.
Year Sample Collected	Cruise	Sample number	Name-DBO equivalent	Latitude	Longitude	Depth	Region	phi 0to4	phi 5	ModalSz -highest percent of surface sediment grain size phi class in sample)	TOC	TON	cn	sedchla	CTD Temp	Salinity	Temperature: World Ocean Atlas 2001 version 0.25º and World Ocean Database 2013	Other temp. source (in file "AOD2020.xls" - Temperature Source	Repository	A-dun	Argil	C-clu	C-tesh	C-macch	C-angul	C-arcti	C-arcu	C-champ	C-elaeni	C-excav	C-inflat	C-montro	C-nodos	C-perlaria	C-sulense	C-suzdal	C- tumefact	Cyth-spp	E-concin	E-neo	F-angu	F-barentz	F-logani	H-emarg	H-clathrata	H-fascis	H-sorb	Jonesia	K-arcto
1994	HX177	38 ICE12	1-X S StL	59.263	-169.449	52	Bering Sea-south of St.Lawrence Island	n/a	n/a	n/a	0.248	0.045	5.46		-1.578	31.114		66	R																				3
1994	HX177	37 ICE11	1-X S StL	59.266	-169.267	44	Bering Sea-south of St.Lawrence Island	n/a	n/a	n/a	0.198	0.031	6.36		-1.574	31.055		66	R																				1
1994	HX177	36 ICE10	1-X S StL	59.266	-169.1	43	Bering Sea-south of St.Lawrence Island	n/a	n/a	n/a	0.251	0.038	6.66		-1.601	31.019		66	R
1994	HX177	35 ICE9	1-X S StL	59.371	-169.351	44	Bering Sea-south of St.Lawrence Island	n/a	n/a	n/a	0.261	0.045	5.81		0.264	31.577		66	R																				1
1994	HX177	21 ICE6	1-X S StL	59.405	-168.748	37	Bering Sea-south of St.Lawrence Island	n/a	n/a	n/a	0.242	0.045	5.42		-1.166	30.872		66	R																				5
1994	HX177	18 ICE3	1-X S StL	59.492	-168.45	32	Bering Sea-south of St.Lawrence Island	n/a	n/a	n/a	0.15	0.022	6.89		-1.235	30.985		66	R		1
1994	HX177	16 ICE1	1-X S StL	59.565	-168.21	32	Bering Sea-south of St.Lawrence Island	n/a	n/a	n/a	0.178	0.031	5.81		2.413	33.144		66	R					2
1994	HX177	17 ICE2	1-X S StL	59.663	-168.48	32	Bering Sea-south of St.Lawrence Island	n/a	n/a	n/a	0.227	0.038	6.03		-1.044	31.202		66	R					3															4
1990	HX139	4 NUN 1	1-X S StL	60.8663	-168.999	35	Bering Sea-south of St.Lawrence Island	n/a	22.6	4	0.66	0.1	6.6		0.86	30.45		66	R
1990	HX139	33 SIK 7	1-X S StL	61.1297	-170.537	49	Bering Sea-south of St.Lawrence Island	n/a	40.7	5	0.81	0.11	7.22		-1.1	31.11		66	R			4
2006	HLY06-01	3 SIL5	1-X S StL	61.718	-173.608	66.8	Bering Sea-south St.Lawrence Island	27.99	72.06	5	0.95	0.14	6.98	7.5	-1.726	31.882		66	R		1								5																				9
1980	PST-80 BS	vv29	S StL	61.7867	-168.143	27	Bering Sea-south St.Lawrence Island								5.167	31.394	5.167	78	R
2004	SWL04	25 SLIP1	1-1	62.0133	-175.057	83	N. Bering Sea DBO1	32.12	73.54	5	1.05	0.22	4.85	5.62	0.8319	32.3736		66	R		6	2							4																				10
2009	HLY09-01	1 VNG1	1-1X	62.0163	-175.071	79	N. Bering Sea-south of St.Lawrence Island	26.78	73.22	5	1.19	0.18	6.61	11.59	-1.7514	32.0666		67	R		6	14		1					7																				82
2006	HLY06-01	6 NWC5	1-2X	62.056	-175.201	77.5	N. Bering Sea-south of St.Lawrence Island	40.31	60.27	5	1.07	0.15	6.98	5.76	-1.727	32.006		66	R			3							1																				24
1999	SLIPP99	30 SIL4	1-X S StL	62.079	-172.937	54	N. Bering Sea-south of St.Lawrence Island	66.38	33.67	4	0.54	0.08	7.04	5.55	-1.7229	31.8842		66	R	2
1994	HX177	68 SWC4	1-X S StL	62.25	-173.763	55	N. Bering Sea-south of St.Lawrence Island	n/a	n/a	n/a	0.689	0.096	7.17		-1.697	32.265		66	R			1																											14
1994	HX177	74 SEC3	1-X S StL	62.269	-171.584	41	N. Bering Sea-south of St.Lawrence Island	n/a	n/a	n/a	0.377	0.055	6.85		-1.694	32.796		66	R										1																				1
1999	SLIPP99	32 SEC3	1-X S StL	62.28	-171.573	43	N. Bering Sea-south of St.Lawrence Island	81	19	4	0.37	0.05	6.99	7.53	-1.688	31.8186		66	R					4									1															1
2009	HLY09-01	29 SLP1	1-X S StL	62.3737	-170.37	41	N. Bering Sea-south of St.Lawrence Island	90.58	9.42	3	0.21	0.04	5.25	3.77	-1.7621	32.6601		67	R					1
2009	HLY09-01	3 NWC4	1-4X	62.3807	-174.536	71	N. Bering Sea-southwest of St.Lawrence Island	40.49	59.51	5	0.7	0.11	6.36	3.33	-1.7592	32.1853		67	R	2	1	2																										1	5
2010	PSEA10-01	3 NWC4	1-X SW StL	62.4008	-174.527	74	N. Bering Sea-southwest of St.Lawrence Island	39.3	60.71	5	0.66	0.1	6.6	16.49	-1.7645	32.3259		75	R	3	1															2												2	1
2010	PSEA10-01	26 NEC2	1-X S StL	62.4285	-170.057	40	N. Bering Sea-south of St.Lawrence Island	83.37	16.63	3	0.19	0.03	6.33	3.67	-1.7664	32.8256		75	R
1994	HX177	73 SIL3	1-X S StL	62.433	-172.333	50	N. Bering Sea-south of St.Lawrence Island	n/a	n/a	n/a	0.494	0.074	6.7		-0.487	33.315		66	R																														1
1999	SLIPP99	31 SIL3	1-X S StL	62.44	-172.309	46	N. Bering Sea-south of St.Lawrence Island	77.99	22.06	4	n/a	n/a	n/a	4.15	-1.694	31.845		66	R																														1
2010	PSEA10-01	13 SIL3	1-X S StL	62.4417	-172.312	55	N. Bering Sea-south of St.Lawrence Island	72.34	27.66	4	0.3	0.05	6	12.82	-1.7845	32.6859		75	R
2010	PSEA10-01	15 CD2	1-X SW StL	62.5313	-172.119	50	N. Bering Sea-southwest of St.Lawrence Island	74.23	25.77	4	0.27	0.04	6.75	13.15	-1.7787	32.6053		75	R
2010	PSEA10-01	12 POP3A	1-X S StL	62.5757	-172.31	85	N. Bering Sea-south of St.Lawrence Island	66.52	33.48	4	0.44	0.07	6.29	15.06	-1.7767	32.5855		75	R
2010	PSEA10-01	30 SEC2	1-X S StL	62.6057	-170.955	47	N. Bering Sea-south of St.Lawrence Island	73.39	26.61	4	0.27	0.04	6.75	11.79	-1.7408	32.2895		75	R			1		27																									6
2010	PSEA10-01	37 CD10D	1-X S StL	62.6138	-171.385	50	N. Bering Sea-south of St.Lawrence Island	58.96	41.04	4	0.3	0.04	7.5	15.23	-1.7478	32.3397		75	R					4																								1
2006	HLY06-01	85 SEC2A	1-X S StL	62.615	-170.947	42.8	N. Bering Sea- south St. Lawrence Island	68.96	31.05	4	0.43	0.06	7.51	15.62	-1.562	32.254		66	R					5																									4
1994	HX177	103 SEC2	1-X S StL	62.617	-170.947	40	N. Bering Sea-south of St.Lawrence Island	n/a	n/a	n/a	0.565	0.082	6.91		-1.635	33.426		66	R																														1
2010	PSEA10-01	31 SEC1.8	1-X S StL	62.6918	-170.764	46	N. Bering Sea-south of St.Lawrence Island	78.03	21.97	4	0.29	0.04	7.25	8.47	-1.6659	32.3514		75	R					16																									1
2010	PSEA10-01	17 SIL2	S StL	62.7512	-171.663	50	N. Bering Sea-south of St.Lawrence Island	57.54	42.46	4	0.39	0.06	6.5	13.41	-1.7633	32.4319		75	R		1			3												1
1994	HX177	71 SIL2	1-X S StL	62.767	-171.664	43	N. Bering Sea-south of St.Lawrence Island	n/a	n/a	n/a	0.649	0.102	6.37		-1.7	33.07		66	R					1																								2
1990	HX139	49 SMI 4	1-X S StL	62.7995	-171.901	51	N. Bering Sea-south of St.Lawrence Island	n/a	28.8	4	0.8	0.12	6.82		-1.65	32		66	R	6																		1										3	1
1990	HX139	11 NUN 7	1-X S StL	62.8005	-169.5	40	N. Bering Sea-south of St.Lawrence Island	n/a	2.9	3	0.2	0.04	4.96		-1.55	32.33		66	R					5																									6
2010	PSEA10-01	32 SEC1.5	1-X S StL	62.8093	-170.646	45	N. Bering Sea-south of St.Lawrence Island	80.95	19.05	4	0.29	0.05	5.8	6.7	-0.7635	32.3687		75	R					25																									5
2009	HLY09-01	13 SEC 15	1X- S StL	62.8115	-170.645	45	N. Bering Sea-south of St.Lawrence Island	83.45	16.55	4	0.24	0.04	6	9.71	-1.7826	32.7458		67	R					3																									2
2010	PSEA10-01	36 CD1.4	1-X S StL	62.86	-171.03	47	N. Bering Sea-south of St.Lawrence Island	n/a	n/a	n/a	n/a	n/a	n/a		-0.8347	32.2939		75	R					55																									8
2010	PSEA10-01	33 SEC1.1	1-X S StL	62.8872	-170.43	45	N. Bering Sea-south of St.Lawrence Island	82.12	17.88	3	0.39	0.06	6.5	7.38	-1.3204	32.3913		75	R					25																									2
2010	PSEA10-01	35 CDF	1-X S StL	62.9343	-170.928	46	N. Bering Sea-south of St.Lawrence Island	84.48	15.52	3	0.19	0.03	6.33	14.94	-0.8266	32.334		75	R					74																									3
2010	PSEA10-01	34 SEC1	S StL	62.993	-170.267	42	N. Bering Sea-south of St.Lawrence Island	79.56	20.44	3	0.21	0.04	5.25	16.98	-1.5781	32.3188		75	R					53																									1
2007	HLY0702	SEC2.5A	1-X W StL	63.5	-171.84	48	N. Bering Sea- west St. Lawrence Island	64.97	35.04	4	n/a	n/a	n/a	34.74	-1.498	32.244		66	R
1976	SEA-5-76-BS	5467 170A	NS	63.696	-165.764	25	Norton Sound								8.663	31.145	8.663 at 25 meters depth	78	R		1	1																1
1977	S5-77-BS	4776 44	N StL	63.7511	-167.001	NA	N. Bering Sea north of St.Lawrence Island									32.072	2.875 at 15 meters depth	78	R
2016	SWL16	BCL6	2-0	63.9213	-172.098	54	N. Bering Sea northwest of St. Lawerence Island	n/a	n/a	n/a	n/a	n/a	n/a		-0.8033	32.3482		elphidium	R																												1
1977	S5-77-BS	4774 42	N StL	63.9678	-169.368	NA	N. Bering Sea north of St.Lawrence Island									32.06	4.026 at 15 meters depth	78	R																			6			1							3	2
1976	SEA-5-76-BS	5468 72	NS	64.002	-165.486	20	Norton Sound								6.613	30.938	6.613	78	R
1977	S5-77-BS	4764 17	NS	64.0836	-165.483	NA	Norton Sound									29.924	6.895 at 10 meters depth	78	R
1981	L-10-81-AA	S5-77-BS-16	NS	64.15	-165.39	20	Norton Sound								10	31.24	2.31	15	R	3													1														1
1977	S5-77-BS	4759 16	NS	64.1506	-165.385	NA	Norton Sound									29.924	6.895 at 10 meters depth	78	R			1		1
1977	S5-77-BS	4765 STA-18	NS	64.1853	-165.535	NA	Norton Sound									29.924	6.895 at 10 meters depth	78	R	1
1976	S-5-76-BS	SEA-5-76-174	Nome	64.35	-165.01	36	N. Bering Sea, off Nome, AK								11	31.08	2.41	15	R										12				1						9								8
2017	HLY1702	Test	Nome	64.4072	-166.226	38	N. Bering Sea, off Nome, AK	n/a	n/a	n/a	n/a	n/a	n/a		4.9285	32.15			R	1													2						5								10	1
2017	HLY1702	Test (a second coretop, 0-2cm)	Nome	64.4072	-166.226	38	N. Bering Sea, off Nome, AK	n/a	n/a	n/a	n/a	n/a	n/a		4.9285	32.15			R	2																											23
2003	SWL03	14 UTBS5	2-1	64.6662	-169.921	47	N. Bering Sea	63.7	36.32	4	n/a	n/a	n/a	15.78	1.6539	32.9871		66	R	1													1
2018	HLY1801	1 DBO2-3 (UTBS2A)	2-3	64.6705	-168.234	39	N. Bering Sea, Chirokov Basin	82.57	17.4312	3	0.251493	0.0372867	6.7	27.1429	6.4277	32.3679		sand dominates	R														1						12									3	2
2018	SWL18	95 UTBS2A DBO2-3	2-3	64.672	-168.236	38	N. Bering Sea, Chirikov Basin	89.235	10.765	3	0.174941	0.025248	6.9	21.4935	3.938	32.0467			R														4						21
2018	SWL18	82 UTBS5 DBO2-1	2-1	64.673	-169.927	48	N. Bering Sea, Chirikov Basin	66.6252	33.3748	4	0.644791	0.0993215	6.5	27.7598	3.0902	32.9047		Norman dominates	R
2018	HLY1801	6 DBO2-2 (UTBS2)	2-2	64.68	-169.1	47	N. Bering Sea, Chirikov Basin	78.16	21.8413	3	0.40311	0.0637329	6.3	16.3961	3.7358	32.8985		sand dominates	R																				3										1
2018	SWL18	89 UTBS2 DBO2-2	2-2	64.681	-169.1	45	N. Bering Sea, Chirikov Basin	83.9449	16.0551	3	0.288263	0.0449007	6.4	25.6169	3.937	32.6819			R			3																	14									1
2007	SWL07	UTBS-2	2-2	64.6828	-169.099	45	N. Bering Chirikov Basin-south of Bering Strait	92.81	7.18	3	0.22	0.04	6.24	7.95	1.8798	32.8051			R			1		4															7										4
2004	SWL04	35 UTBS4	2-4	64.959	-169.883	50	N.Bering Sea - south Bering Strait	79.49	20.51	4	0.27	0.05	5.39	10.49	2	33.01		66	R			1		1																29									11
2018	HLY1801	4 DBO2-4 (UTBS4)	2-4	64.9598	-169.899	44	N. Bering Sea, Chirikov Basin	79.77	20.23	4	0.383788	0.0615777	6.2	12.7273	3.0669	32.9078		sand dominates	R							1			1										1
2018	SWL18	115 UTBS4 DBO2-4	2-4	64.96	-169.89	49	N. Bering Sea, Chirikov Basin	83.3001	16.6999	4	0.307722	0.0445991	6.9	20.1623	3.003	32.8992			R														1
2016	SWL16	UTBS-4	2-4	64.9617	-169.886	49	N. Bering Sea, DBO2 south of Bering Strait	78.22	21.78	4	0.29	0.05	6.47826	21.7208	1.1438	32.7363			R																				2
2001	SWL01	15 UTBS4 0-2cm	2-4	64.9891	-169.141	46	N. Bering Sea, DBO2 south of Bering Strait	80.39	19.76	3	0.27	0.05	5.34	25.71	-0.166	32.569		66	R					1									5						2										3
2007	SWL07	UTBS-1	2-5	64.992	-169.136	47	N. Bering-Chirikov Basin-south of Bering Strait	87.5	12.5	4	0.26	0.04	6.18	6.46	2.1959	32.8888			R					3															1										3
2002	SWL02	16 UTBS1	2-5	64.9926	-169.136	47	N. Bering Sea, Chirikov Basin	84.06	16.03	3	0.21	0.03	7.18	22.73	4.0379	32.45		66	R					4									1					2											16
2018	SWL18	101 DBO2-7	2-7	65	-168.22	46	N. Bering Sea, Chirikov Basin	84.7984	15.2016	3	0.254125	0.0351729	7.2	10.3117	3.7318	32.2364			R														4						8										2
1977	S5-77-BS	4770 SUTR-35	2-X Chir	65.2358	-167.752	NA	N.Bering Sea coastal (south of Bering Strait)								4.39	31.059	4.39	78	R			5																3	5										3
1998	CIFAR98 (also SWL98)	53 UTN1	3-11.5	66.708	-168.4	30	Chukchi - north of Bering Strait								3.5	31.28		66	R	2																			1		1								2
1999	CIFAR99	7 UTN1	3-11.5	66.709	-168.399	36	Chukchi - north of Bering Strait								5.794	32.247		66	R																			1	5		1				1
2007	SWL07	UTN-1	3-11.5	66.7092	-168.395	35	Chukchi Sea, SE, just through Strait	18.27	81.73	5	0.88	0.12	7.16	16.43	2.2384	32.2945			R							3													2
2001	SWL01	21 UTN1	3-11.5	66.7103	-168.401	30	Chukchi Sea, SE, just through Strait	57.37	42.68	5	0.46	0.08	5.69	27.05	5.026	32.021		66	R														1						3		1
1995	HX189	74 L1	C-SE	67.0003	-169.499	50	Chukchi - north of Bering Strait	24.58	30.58	5	0.559	0.093	6.011	42.25	2.1098	32.4543		66	R														1						4										1
2001	SWL01	22 UTN2	3-10.5	67.0503	-168.729	41	Chukchi - north of Bering Strait	23.91	76.14	5	0.71	0.11	6.25	30.62	3.259	32.45		66	R																													2	2
2001	SWL01	23 UTN3	3-9.5	67.3306	-168.995	47	Chukchi - north of Bering Strait	41.73	58.33	5	0.75	0.13	5.8	22.4	1.754	32.661		66	R														3																1
2002	SWL02	24 UTN3	3-9.5	67.3332	-168.993	51	Chukchi - north of Bering Strait	35.24	64.76	5	0.96	0.13	7.42	22.37	6.0744	32.046		66	R										1				3																3
2017	HLY1702	4 DBO3-5 /SEC4	3-5	68.0132	-167.873	51	Chukchi Sea, SE	80.57	19.43	3	0.400196	0.0576089	6.94677	19.9675	4.2893	32.8584			R	1	2																		5									7
2015	2015 SWL	SEC-5	3-4	68.1272	-167.495	50	Chukchi Sea, SE	82.26	17.75	0	0.4	0.06	6.43079	10.552	3.6078	31.9096			R							7			3										2		8						7	3
2017	HLY1702	5 DBO3-4 /SEC5	3-4	68.1277	-167.494	48	Chukchi Sea, SE	74.28	25.72	5	0.616106	0.0932023	6.61041	11.2662	4.3861	32.4379			R	2		1				2			10				3						9		26							10	4
2014	2014 SWL	SEC-5	3-4	68.1278	-167.495	50	Chukchi Sea, SE	71.09	28.91	5	0.64	0.09	7.33	23.9935	3.276	31.6439			R						1	3			9				5						3		25				2		3	3	1
2018	SWL18	173 SEC5 DBO3-4	3-4	68.128	-167.493	49	Chukchi Sea, SE	77.2125	22.7875	0	0.558971	0.073934	7.6	20.0649	4.1288	31.8272			R	1																		4	2			12						2
2016	2016 SWL	SEC5	3-4	68.1298	-167.493	50	Chukchi Sea, SE	76.36	23.64	0	0.53	0.09	6.04545	11.4935	4.8451	31.8921			R	1		3							7										7		13						6	4	2
2018	HLY1801	12 DBO3-4 (SEC5)	3-4	68.1357	-167.492	48	Chukchi Sea, SE	74.84	25.1557	5	0.557805	0.0832225	6.7	11.4286	4.8714	31.895			R							1							1			1			2			8					1	1	1
2015	2015 SWL	SEC-6	3-3	68.1848	-167.308	48	Chukchi Sea, SE	83.97	16.03	0	0.45	0.07	6.10785	10.9416	3.9503	31.8923			R			1		1					8				3						15		1						2	1	5
2014	2014 SWL	SEC-6	3-3	68.1852	-167.307	48	Chukchi Sea, SE	81.45	18.55	0	0.64	0.1	6.69	20.3896	4.6891	31.5128			R																				10		2				1
2016	2016 SWL	SEC6	3-3	68.1858	-167.309	49	Chukchi Sea, SE	69.45	30.55	0	0.54	0.08	6.37209	10.2597	5.7417	31.7814			R	1													2						9		3				1		5
2018	SWL18	167 SEC6 DBO3-3	3-3	68.186	-167.309	48	Chukchi Sea, SE	68.5151	31.4849	5	0.79161	0.110903	7.1	55.4221	4.4124	31.6838			R	3						5							6			4			13			25			3		3	1	2
2018	HLY1801	11 DBO3-3 (SEC6)	3-3	68.1902	-167.303	47	Chukchi Sea, SE	59.9	40.1019	5	0.852841	0.108301	7.9	27.8572	4.538	31.7891			R	4		1							1							1			16			4			2		2	1	1
2015	2015 SWL	SEC-7	3-2	68.2417	-167.122	43	Chukchi Sea, SE	69.32	30.69	5	0.61	0.09	6.95663	22.3701	5.1415	31.5067			R	1	2	2		1	2	5			3							9			54		23				4		5	2	5
2017	HLY1702	7 DBO3-2 /SEC7	3-2	68.242	-167.119	44	Chukchi Sea, SE	77.01	22.99	0	0.580447	0.0781879	7.42374	13.6364	5.1666	32.2563			R	1		5		1					4		1		3			4			24		5						1		5
2014	2014 SWL	SEC-7	3-2	68.2421	-167.122	43	Chukchi Sea, SE	66.04	33.96	5	0.68	0.09	7.54	35.487	5.7119	31.2205			R			3			5				7				5						62		27			4	1		5	2	5
2018	SWL18	161 SEC7 DBO3-2	3-2	68.244	-167.122	44	Chukchi Sea, SE	79.8401	20.1599	0	0.610848	0.0884634	6.9	27.1104	5.0618	31.5218			R	1						23			8				11			9			39			38			22		12		2
2016	2016 SWL	SEC7	3-2	68.2448	-167.117	43	Chukchi Sea, SE	65.93	34.07	5	0.56	0.08	7.125	6.27922	6.1849	31.6454			R	3					2	7			7				12			2			51		7				3		5	2
2018	HLY1801	10 DBO3-2 (SEC7)	3-2	68.2462	-167.125	44	Chukchi Sea, SE	71.34	28.6603	5	0.75612	0.100351	7.5	26.0065	4.7992	31.6645			R	1						1			1				4			1			38			5			4		6	1	6
2016	2016 SWL	SEC8	3-1	68.2988	-166.94	35	Chukchi Sea, SE	87.68	12.32	0	0.38	0.06	6.51724	6.54546	5.4631	30.9697			R							4			4							2			14		9			5	2		47	1
2018	SWL18	155 SEC8 DBO3-1	3-1	68.299	-166.94	35	Chukchi Sea, SE	83.191	16.809	0	0.546695	0.079235	6.9	24.2208	8.2668	30.8798			R	3		1			12	29			12				20			2			37			50		37	12		37		2
2014	2014 SWL	SEC-8	3-1	68.3	-166.936	35	Chukchi Sea, SE	73.71	26.3	0	0.62	0.08	8.2	11.7533	5.4901	30.9387			R	1						1							8						9		4			9	1		16
2017	HLY1702	8 DBO3-1 /SEC8	3-1	68.3011	-166.915	33.4	Chukchi Sea, SE	78.57	21.43	0	0.614066	0.079091	7.76404	10.6169	5.7014	32.1044			R			2		2									12						11		9			1	1		15	2	4
2018	HLY1801	9 DBO3-1 (SEC8)	3-1	68.3012	-166.931	35	Chukchi Sea, SE	83.89	16.1094	0	0.466882	0.061996	7.5	6.39611	8.3811	30.702			R						5	25							15						10			33		19	8		25		2
2015	2015 SWL	SEC-8	3-1	68.302	-166.939	35	Chukchi Sea, SE	89.09	10.91	0	n/a	n/a	n/a	6.11689	6.0202	31.1878			R	1									1							1			9		12			3			21	1
2018	HLY1803	187 DBO3-1	3-1	68.3063	-166.916	35	Chukchi Sea, SE							14.0658	2.1327	31.0646			R							4			6				2	1					1			7		6	4	6
2002	HLY02-03	7 ACW1	3-X	68.5597	-167.361	45	Chukchi - north of Bering Strait	69.37	30.95	3	0.37	0.05	7.76	9.55	4.0163	31.6975		73	R	8		4														1				5							1		4
1970	G1-70	84	C-NE	69	-164.1	24	Chukchi Sea, NE								2.427	31.714	2.427	78	R																														1
2010	COMIDA10	1 CBL1	C-NE	69.0397	-166.594	37	Chukchi Sea, NE	35.1	64.89	5	1.1	0.12	9.17	9.63	6.08	31.25		72	R	2		61		3			1		2							13			9		2							15	18
1970	G1-70	8	C-NE	69.0833	-163.067	30	Chukchi Sea, NE								-0.077	31		74	R																				1										5
2018	HLY1801	142 LB-5	C-NE	69.4962	-165.379	35	Chukchi Sea, NE, Ledyard Bay	73.98	26.0166	3	0.250884	0.0323797	7.7	6.12338	8.6827	30.8346			R	1		5														5			7										6
2017	HLY1702	9 HABS	C-NE	69.5911	-164.791	31	Chukchi Sea-off Pt. Lay	n/a	n/a	n/a	n/a	n/a	n/a		6.9423	31.7846			R	1		2																	5										6
2018	HLY1801	140 LB-7	C-NE	69.6832	-166.093	42	Chukchi Sea, NE, Ledyard Bay	41.32	58.6844	5	0.485183	0.0616878	7.9	17.1753	6.6747	31.6149			R		1	10														4		1	1
2000	2NK	2NK 110	C-NE	69.7342	-173.789	52	Chukchi Sea, NE								1.83	32.49		66	V	6	6								2									4										2	3
1981	various	81-AER-34	BeauAlas	69.786	-141.37	23	Beaufort Sea								-1.3021	30.6584	-1.3021		B	12	1							2				9		1	7			1								1	42
1981	various	81-AER-33	BeauAlas	69.818	-141.259	30	Beaufort Sea								-1.3097	31.4454	-1.3097		B	5	1	1					1	1		1		12		2	11			2									50
2018	HLY1801	138 LB-9	C-NE	69.879	-166.821	47	Chukchi Sea, NE, Ledyard Bay	64.79	35.2055	3	0.306647	0.0398275	7.7	18.0844	4.769	31.8903			R	3																			17									1
1981	various	81-AER-31	BeauAlas	69.882	-141.147	34	Beaufort Sea								-1	31.4208	-1.3563	12	B	7							1			1		5			2			1								7	34
1981	various	81-AER-32	BeauAlas	69.885	-141.242	32	Beaufort Sea								1	31.4208	-1.3563	12	B	14		7					2			1		10			3			1								1	38
2010	COMIDA10	106 CBL2-8	C-NE	69.8852	-167.737	48	Chukchi Sea, NE	72.47	27.53	0	1.3	0.14	9.29	13.67	-0.02	32.03		72	R	5	6	4							9				6						8		8				2	14		4	3
1981	various	81-APB-18	BeauAlas	70.056	-142.488	23.5	Beaufort Sea								-1.57	30.4828	-1.2878	15	B	6								2				4	1		19			10									18
2018	HLY1801	136 LB-11	C-NE	70.0578	-167.656	50	Chukchi Sea, NE, Ledyard Bay	59.46	40.5379	5	1.74336	0.165989	10.5	4.51624	2.5189	32.2257			R	5	3	3							8				1						10			2				4	5	3	13
1981	various	81-APB-17	BeauAlas	70.127	-142.5	35	Beaufort Sea								-0.43	31.3517	-1.2922	15	B	6							1	2					1													23	55
1972	various	72-ABP-12	BeauAlas	70.14	-145.483	39	Beaufort Sea								-0.9741	31.2562	-0.9741		B													2			3												42
1972	various	72-ABP-1	BeauAlas	70.22	-143.43	25	Beaufort Sea								-1.25	30.14	-1.25		R	2												2			2											3	25
1971	G-1-71-AR	71-ABP-23	BeauAlas	70.22	-148.07	27	Beaufort Sea								1	31.2805	-0.756	19	R	16								3				10			11											1	119
2018	HLY1801	134 LB-13	C-NE	70.2598	-168.544	43	Chukchi Sea, NE, Ledyard Bay	62.19	37.8059	5	1.69253	0.135661	12.5	20.4221	2.4306	31.8979			R	1					1				1				3						5			7					1		7
1971	G-1-71-AR	71-ABP-1	BeauAlas	70.26	-143.67	26	Beaufort Sea								-1.19	31.1	-1.19		R	9		2				1						1					2									4	6
2018	HLY1803	52 KTO-2	BeauAlas	70.2923	-143.931	35.9	Beaufort							11.4527	-1.7612	32.1231			R	10													6													2	14
1971	G-1-71-AR	71-ABP-12	BeauAlas	70.3	-146.08	26	Beaufort Sea								-0.8923	31.2973	-0.8923		R	4			2	4				3				10					1										46
2009	COMIDA09	6 UTX29	C-NE	70.3477	-165.46	45.65	Chukchi Sea, NE	26.72	73.28	5	0.81	0.1	8.1	11.85	1.06	32.31		68	R		4	21							5							6			1									4	2
1971	G-1-71-AR	71-ABP-13A	BeauAlas	70.35	-146.57	31	Beaufort Sea								-0.8991	31.3444	-0.8991		R	1				1				6				17			18												22
1972	various	72-ABP-25	BeauAlas	70.357	-146.6	26	Beaufort Sea								-0.8991	31.3444	-0.8991		B	3								1				17			33		1	11									74
2018	HLY1803	53 KTO-3	BeauAlas	70.3712	-143.786	42.9	Beaufort							8.85623	-1.5797	32.1303			R	12	1	38											18						11			3				10	20	1
1971	G-1-71-AR	71-ABP-2	BeauAlas	70.39	-143.55	44	Beaufort Sea								-1.19	31.1	-1.19		R																				2			1					5
1972	various	72 -ABP-14	BeauAlas	70.4	-145.663	37	Beaufort Sea								-0.96	31.29	-0.96		B																											10	9
1971	G-1-71-AR	71-AJT-45	BeauAlas	70.4	-148.25	39	Beaufort Sea								-1.34	31.06	-1.34		R				2																								4
1971	G-1-71-AR	71-ABP-11	BeauAlas	70.42	-146.13	33	Beaufort Sea								-1.09	30.06	-1.09		R	3																										1	23
1971	G-1-71-AR	71-ABP-38A	BeauAlas	70.42	-148.37	31	Beaufort Sea								-1.37	31.16	-1.37		R	6								1							1		2									1	26
2000	2NK	2NK 108	C-NE	70.4569	-172.224	35	Chukchi Sea, NE								1.94	32.48		66	V	2									1																		9		2
1972	various	72-ABP-9	BeauAlas	70.513	-143.45	51	Beaufort Sea								-1.18	31.81	-1.18		B	2	2					1												3		1		1				1	11
1972	various	72-AER-138	BeauAlas	70.517	-147.818	19.5	Beaufort Sea								-1.1671	30.9923	-1.1671		B	9							23	5		1		5			7												9
2018	HLY1803	55 KTO-5	BeauAlas	70.555	-143.615	97.2	Beaufort							5.24676	-1.4221	32.7679			R	2		1																								31
1971	G-1-71-AR	71-ABP-10	BeauAlas	70.64	-146.02	49	Beaufort Sea								-0.85	31.98	-0.85		R																											3	3
1982	various	82-AER-12	BeauAlas	70.663	-148.297	24	Beaufort Sea								-1.35	31.02	-1.35		B	4													1		1			1									39
2009	COMIDA09	10 UTX27	C-NE	70.673	-167.1	54.35	Chukchi Sea, NE	85.7	14.3	4	0.78	0.1	7.8	4.36	-0.28	32.42		68	R		1								1									1										2	1
2002	HLY02-03	45 HV2	C-NE	70.675	-166.515	39	Chukchi Sea, NE	109.54	22.6	3	0.44	0.06	7.07	12.27	1.0044	31.7907		73	R			6							2				1			2			2		2					1
2018	HLY1803	72 PRW-1	BeauAlas	70.679	-148.908	22.4	Beaufort-Prudhoe Bay							6.21425	-1.7465	31.7782			R	14				2		1					3	6	2									1				1	112
1971	G-1-71-AR	71-ABP-69	BeauAlas	70.69	-148.37	26	Beaufort Sea								-0.82	31.49	-0.82		R	1				1			1	1							2		4										5
2018	HLY1803	24 PRB-1	BeauAlas	70.6915	-148.443	22.3	Beaufort-Prudhoe Bay							9.72449	-1.7331	31.6181			R	6				1		4						3	4				2										41
2009	COMIDA09	12 UTX26	C-NE	70.6972	-165.441	45	Chukchi Sea, NE	45	55	5	0.64	0.08	8	1.15	0.64	32.35		68	R			10																	2								2		6
1980	undesignated USGS cruises	Barnes 66-80	BeauAlas	70.71	-149.27	21	Beaufort Sea								-1	31.4632	-1.2173	15	R	1			1	2				3				4			6												19
1980	undesignated USGS cruises	Barnes 71-80	BeauAlas	70.71	-149.43	19.8	Beaufort Sea								-1	31.1	-1.23	15	R					1								1			5												1
2018	HLY1801	39 IC-2	C-NE ICY2	70.717	-162.857	43	Chukchi Sea, NE off Icy Cape	75.5	24.5001	3	0.757203	0.10928	6.9	17.6623	1.3642	32.1565			R	1		1																				1
1971	G-1-71-AR	71-ABP-37	BeauAlas	70.718	-148.317	33	Beaufort Sea								-0.82	31.49	-0.82		B	5														1	1			1								1	18
1984	S-1-84-CS	23	C-NE	70.7267	-160.175	23.7	Chukchi Sea, NE								1.615	32.103	1.615	78	R																			1	2		2			4			3
1971	G-1-71-AR	71-ABP-34	BeauAlas	70.73	-148.02	38	Beaufort Sea								-0.76	31.28	-0.76		R	6								2				1					1									8	22
1971	G-1-71-AR	71-ABP-50	BeauAlas	70.733	-148.8	24	Beaufort Sea								-1.2173	31.4632	-1.2173		B	8							1	3				2	1	3	12			7									15
1984	S-1-84-CS	25	C-NE	70.76	-160.332	40.2	Chukchi Sea, NE								1.615	32.103	1.615	78	R														1					1		6	7			4	1
2018	HLY1803	25 PRB-2	BeauAlas	70.7718	-148.326	34.2	Beaufort-Prudhoe Bay							7.44221	-1.7126	31.6132			R	10		1										1	5													22	53
1984	S-1-84-CS	24	C-NE	70.7767	-160.09	36.6	Chukchi Sea, NE								1.615	32.103	1.615	78	R							2							9					13		49	41			62	19		2
1980	various	80ER79	BeauAlas	70.815	-150.035	22	Beaufort Sea								-1.0154	31.4083	-1.0154		B													5			9			1									10
2018	HLY1803	75 PRW-4	BeauAlas	70.8157	-148.839	31.9	Beaufort-Prudhoe Bay							5.36902	-1.7501	31.6841			R	2							1				2	1														1	22
1972	various	72-AJT-31	BeauAlas	70.817	-150	23	Beaufort Sea								-1.02	31.41	-1.02		B	1		1										10	1		16			2									12
1971	G-1-71-AR	71-ABP-33	BeauAlas	70.82	-148.05	41	Beaufort Sea								-0.8733	31.9668	-0.8733		R	9			4									1	1													1	30
1980	various	80ER80	BeauAlas	70.83	-150.202	23	Beaufort Sea								-1.0154	31.4083	-1.0154		B	1		1					2	2				6			7		1	1								2	7
1971	G-1-71-AR	71-ABP-39A	BeauAlas	70.85	-148.4	36	Beaufort Sea								-0.82	31.49	-0.82		R	1							1										1	1								4	3
1980	various	80ER77	BeauAlas	70.858	-149.853	27	Beaufort Sea								-1.02	31.41	-1.02		B	2							1			1		1						3								1	12
1971	G-1-71-AR	71-AJT-35	BeauAlas	70.87	-150.5	19.8	Beaufort Sea								-0.8745	30.7309	-0.8745		D	1												16			71												25
2018	HLY1803	27 PRB-3	BeauAlas	70.8975	-148.143	42.9	Beaufort-Prudhoe Bay							7.98797	-1.0679	31.6822			R	1	1	20															1	2									12
2011	Icescape HLY11-01	31	C-NE	70.903	-161.765	43	Chukchi Sea, NE								-1.48	33.6465		71	R										1											4	1								1
1980	various	80ER81	BeauAlas	70.91	-150.305	24.5	Beaufort Sea								-1.11	31.12	-1.11		B								2					8		1				1								1	11
1971	G-1-71-AR	71-ABP-40B	BeauAlas	70.91	-148.37	37	Beaufort Sea								-0.82	31.49	-0.82		R																											5
1980	undesignated USGS cruises	Barnes 35-80	BeauAlas	70.92	-150.72	25	Beaufort Sea								-0.21	30.97	-1.07	15	R				8									1															12
2018	HLY1803	78 PRW-7	BeauAlas	70.9452	-148.776	38.4	Beaufort-Prudhoe Bay							3.59932	-0.9573	31.8713			R	3																										8	15
2017	HLY1702	132 S6	C-NE	70.961	-161.082	46	Chukchi Sea, NE	75.5714	24.4286	3	0.335627	0.0406229	8.3	31.1688	2.69	32.1238			R	3		1							4										5		3					3		28	1
2018	HLY1801	34 IC-4	C-NE ICY4	70.973	-163.564	46	Chukchi Sea, NE off Icy Cape	44.77	55.2255	5	0.828796	0.123252	6.7	19.1883	-0.4449	32.0599			R		3	7							2				6						2							10		5	32
2017	HLY1702	20 DBO4-1	4-1	70.9733	-161.91	46	Chukchi Sea, NE	72.28	27.72	3	0.440553	0.0581336	7.57829	16.4935	0.5821	32.1309			R										1				5														1	2	3
1980	undesignated USGS cruises	Barnes 44-80	BeauAlas	70.99	-150.82	21	Beaufort Sea								0.38	30.63	-0.8	15	R	4			6	5				3				2															13
1972	various	72-ABP-43	BeauAlas	70.992	-149.567	32	Beaufort Sea								-0.81	31.41	-0.81		B	4				1				1				1															14
2009	COMIDA09	15 UTX19	C-NE	71.0168	-164.236	44.25	Chukchi Sea, NE	39.12	60.88	5	0.76	0.1	7.6	8.19	-1.67	32.59		68	R	3	1	3							1							1			3							3			10
2018	HLY1803	30 PRB-4	BeauAlas	71.0285	-147.976	56.4	Beaufort-Prudhoe Bay							5.61887	-0.9942	32.0191			R	5		20											5			1	1	5								9	38
2009	COMIDA09	26 UTX18	C-NE	71.0773	-162.558	47	Chukchi Sea, NE	60.56	39.45	5	0.45	0.06	7.5	7.81	-1.57	32.53		68	R	6	4	10						45	8										5							8			29
2018	HLY1801	32 IC-5	C-NE ICY5	71.085	-163.802	44	Chukchi Sea, NE off Icy Cape	52.54	47.4592	5	1.05147	0.146696	7.2	14.8052	-0.1925	32.144			R	2	2	7				2			5				1						9							18			35
2018	HLY1801	44 DBO4-1 new line	4-1	71.09	-161.193	48	Chukchi Sea, NE	66.34	33.6648	3	0.532173	0.0728672	7.3	21.6883	-1.5638	32.7026			R	4						4			3				3						3
1971	G-1-71-AR	71-ABP-30B	BeauAlas	71.09	-147.97	93	Beaufort Sea								-1.23	32.67	-1.23		R	2								1														1					2
2016	2016 SWL	DBO4.2	4-2	71.1012	-162.265	49	Chukchi Sea, NE	51.6	48.39	5	0.63	0.08	7.57143	16.4286	-1.6372	32.2362			R	1	1												3						5							3
1971	G-1-71-AR	71-ABP-90	BeauAlas	71.125	-153	24	Beaufort Sea								-0.42	31.35	-0.42		B	7								2				3			3												8
2011	Icescape HLY11-01	145	BeauAlas	71.128	-152.294	27	Beaufort								-1.4324	32.2217		71	R	7		2		21			3					15	12		21	2	1										26
2018	HLY1803	2 DBO6-1	BeauAlas	71.1643	-152.255	31	Beaufort							10.4191	-0.5592	31.9276			R	10																9											1
2017	HLY1702	31 SW1	C-NE	71.1902	-164.652	46	Chukchi Sea	19.9679	80.0321	5	1.05846	0.147294	7.2	9.93507	0.6719	32.3573			R		2															1										4		5	1
2018	HLY1801	30 IC-6	C-NE ICY6	71.1951	-164.202	45	Chukchi Sea, NE off Icy Cape	19	80.9981	5	1.21172	0.167916	7.2	26.5909	-0.8385	32.0246			R	9	10	7							7				6			1			5							20			32
1971	G-1-71-AR	71-ABP-43	BeauAlas	71.2	-148.6	118	Beaufort Sea								-1.23	32.99	-1.33		B	14			1					2	2				1			2					1						4
1971	G-1-71-AR	71-ABP-60	BeauAlas	71.2	-149.25	63	Beaufort Sea								-1.1	32.48	-1.1		R	2																			1								1
2009	COMIDA09	20 UTX21	C-NE	71.2066	-168.311	51	Chukchi shelf	15.63	84.37	5	1.22	0.18	6.78	18.48	-0.95	32.18		68	R	1	20	9							10									3	1									14	9
2017	HLY1702	130 S4	4-1X	71.2237	-161.301	50	Chukchi Sea	39.9237	60.0763	5	1.05356	0.131684	8	30.3896	0.228	32.0973			R	1		6							1		1		6						1								3
2018	HLY1801	58 DBO5-1	5-1	71.2468	-157.135	45	Chukchi- off Barrow	51.41	48.5887	5	0.649766	0.0693662	9.4	8.31169	4.6163	31.1333			R					2														23	22			7			4		4
2018	HLY1803	4 DBO6-3	BeauAlas	71.2483	-152.172	49.2	Beaufort							7.51663	-0.6529	32.346			R	2	2	15				2			1		9		1			2			1							12		2	1
2017	HLY1702	30 DBO5-1	5-1	71.2487	-157.163	46	Chukchi- off Barrow	66.09	33.92	5	0.574264	0.0640967	8.95933	5.19805	0.0337	34.4376			R			7				2			4				13						12		5					2		1	7
2010	COMIDA10	24 UTX16	C-HS	71.2492	-165.448	43	Chukchi - Hanna Shoal	36.09	63.91	5	0.88	0.13	6.77	44.68	-1.38	32.46		72	R		3	4							1																	5		1	2
2013	HLY1301	39 BarC1 -SingleVV	5-1	71.2504	-157.169	47	Chukchi- off Barrow	70.87	29.13	5	0.45	0.06	8.02	6.56	-0.01	32.1		69	R			4							3				5						7		8				1		20		8
2011	Icescape HLY11-01	152	5-1X	71.2605	-157.061	41	Chukchi - off Barrow								6.9909	31.198		71	R														7						4						3		6
2009	COMIDA09	22 UTX17	C-NE	71.2721	-167.014	48	Chukchi shelf	15.73	84.28	5	1.06	0.15	7.07	11.52	0.88	32.29		68	R	6	34	10														3		3								2			15
2017	HLY1702	29 DBO5-2	5-2	71.2871	-157.256	57	Chukchi- off Barrow	73.01	26.99	0	0.738072	0.0944249	7.8165	5.33117	-0.0229	34.3245			R			1							4									4	5		7			1			1
2002	HLY02-03	24 EB1	BeauAlas	71.2878	-152.605	50	Beaufort	29.71	70.96	5	n/a	n/a	n/a	11.85	-0.8334	31.1714		73	R		2	4															2									11	5
2015	2015 SWL	BarC-2	5-2	71.2882	-157.245	57	Chukchi- off Barrow	76.11	23.9	0	0.58	0.08	7.00381	8.44156	-1.3458	32.1747			R										1				3						11		4				2
2018	HLY1801	59 DBO5-2	5-2	71.2888	-157.221	56	Chukchi- off Barrow	57.58	42.4161	5	0.894865	0.10018	8.9	12.5325	1.7903	31.6735			R			2							6				14						40			15			6			1
2013	HLY1301	40 BarC2 -SingleVV	5-2	71.2904	-157.248	57	Chukchi- off Barrow	66.56	33.44	5	0.69	0.09	7.29	16.98	-0.51	32.2		69	R			4							2				14					1					21				2	1
2012	HLY1201	54 BarC2 -SingleVV	5-2	71.2935	-157.238	58.2	Chukchi-off Barrow	80.55	19.46	0	0.69	0.08	8.63	4.62	6.1986	31.3		70	R			1		2					1				27					1	15				24
2004	HLY0403 - SBI04summer	25 EB1	BeauAlas	71.296	-153.555	62	Beaufort Sea	26.96	73.04	5	0.83	0.12	6.8	2.59	2.631	31.343			R	2																										2	8
2009	COMIDA09	29 CBL13	C-NE	71.2982	-161.689	51	Chukchi Sea	4.41	95.59	5	1.59	0.21	7.57	11.48	-1.68	32.89		68	R	3																			15										5
2013	HLY1301	25 CBL13 -HAPS top	C-NE	71.2982	-161.689	48	Chukchi Sea NE	4.75	95.25	5	1.48	0.21	7.14	17.27	-1.7	32.7		69	R	17	4	13							17				4					2	44		2					2		3	14
2018	HLY1801	60 DBO5-3	5-3	71.3262	-157.307	89	Chukchi Sea, Barrow Canyon	78.35	21.654	3	0.366032	0.0435202	8.4	18.6039	0.6099	32.0481			R										1				1						2			2						2
2017	HLY1702	117 SE1	C-NE	71.3263	-159.405	55	Chukchi Sea	4.84634	95.1537	5	1.75214	0.240999	7.3	7.4026	0.9346	31.761			R	6	10	5							4										7		2					3		6	1
2018	HLY1803	179 DBO5-3	5-3	71.3268	-157.306	87	Chukchi- off Barrow							79.1851	-0.1937	34.3841			R			5				4			1				3						8			10			2		3	4	4
2012	HLY1201	55 BarC3 -SingleVV	5-3	71.3278	-157.316	88.7	Chukchi-off Barrow	84	16	0	0.44	0.06	7.33	5.92	3.6905	32.16		70	R														4										5		1	1			1
2017	HLY1702	28 DBO5-3	5-3	71.329	-157.331	90	Chukchi- off Barrow	85.23	14.77	3	0.277339	0.0356079	7.78869	8.06494	-0.0969	34.1823			R										1				7								15				1		1		5
2018	HLY1803	7 DBO6-5	BeauAlas	71.3357	-152.095	70.7	Beaufort							5.57489	-0.9678	32.3961			R	2	2	6							2										15			1			2
2018	HLY1801	28 IC-7	C-NE ICY7	71.337	-164.613	45	Chukchi Sea, NE off Icy Cape	25.05	74.9504	5	0.633758	0.0895736	7.1	14.3831	-0.9924	32.1137			R	2	3	5											2			2												6	12
2012	HLY1201	67 CBL14 -SingleVV	C-HS	71.3744	-159.477	51.9	Chukchi-Hanna Shoal	21.35	78.65	5	1.19	0.17	7	16.88	-1.6804	33.3		70	R	5		4			3	1			1				5			1			3							10		2	7
2012	HLY1201	67 CBL14 -HAPS top	C-HS	71.3759	-159.482	52.4	Chukchi-Hanna Shoal	21.35	78.65	5	1.19	0.17	7	16.88	-1.6804	33.3		70	R	4	4	18							1				2			1		1								11	3	2	10
2013	HLY1301	28 CBL14 -SingleVV	C-HS	71.3768	-159.468	53	Chukchi-Hanna Shoal	34.21	65.8	5	0.77	0.11	6.95	7.38	-1.689	32.9632		69	R	2	1	2														2		1								7			3
2017	HLY1702	33 SW3	C-NE	71.3962	-164.094	46	Chukchi Sea	13.4728	86.5272	5	1.35007	0.195003	6.9	12.1753	0.3209	32.2454			R	6													1			1			6							6		2	3
2018	HLY1801	62 DBO5-5	5-5	71.4095	-157.45	131	Chukchi- off Barrow	66.57	33.4303	3	0.828242	0.0972668	8.5	18.539	-1.5615	32.6785			R	6		24				19			29				11						51			7		1	6	2			56
2013	HLY1301	43 BarC5 -SingleVV	5-5	71.4133	-157.498	123	Chukchi- off Barrow	3.3	96.7	5	1.65	0.23	7.09	38.64	-1.73	33.3		69	R	1						1			5				14					1	7			3			1				1
2012	HLY1201	57 BarC5 -SingleVV	5-5	71.418	-157.499	124	Chukchi-off Barrow	2.65	97.35	5	1.81	0.24	7.54	9.97	-1.6729	33.3		70	R			1							3				28						15				1				1		2
1971	G-1-71-AR	71-ABP-93	BeauAlas	71.42	-154.47	31	Beaufort Sea								-0.38	31.67	-0.38		R																												8
2002	HLY02-03	23 EB2	BeauAlas	71.443	-152.456	87	Beaufort	23.78	76.52	5	1.06	0.13	8.48	21.01	-1.5235	32.1308		73	R	24	4	2							2							2			1							4			3
2018	HLY1801	26 IC-8	C-NE ICY8	71.449	-164.919	43	Chukchi Sea, NE off Icy Cape	36.74	63.2573	5	0.779684	0.107154	7.3	6.19481	-1.0419	31.9801			R	2	2	8							2				2						10							1		1	21
2013	HLY1301	19 UTX11-DoubleVV	C-HS	71.453	-162.611	46	Chukchi-Hanna Shoal	21.63	78.37	5	0.99	0.15	6.81	15.81	-1.68	32.7		69	R	8	10	57							2							1			4							67		5	12
2018	HLY1801	63 DBO5-6	5-6	71.4543	-157.553	120	Chukchi Sea, Barrow Canyon	1.38	98.6218	5	2.15045	0.310712	6.9	21.8507	-1.5779	32.656			R		1	8							4										7			4							7
2012	HLY1201	58 BarC6 -SingleVV	5-6	71.4545	-157.602	109.6	Chukchi-off Barrow	2.67	97.33	5	1.88	0.26	7.23	19.45	-1.6781	33.43		70	R	9	1	10							1				41						5		14					6		7	3
2017	HLY1702	25 DBO5-6	5-6	71.4552	-157.578	113	Chukchi- off Barrow	3.5	96.5	5	1.88152	0.261559	7.19349	24.026	0.582	32.4362			R			1							1				16						2		2					2			2
2013	HLY1301	44 BarC6 -SingleVV	5-6	71.4595	-157.583	108	Chukchi-off Barrow	0.89	99.11	5	1.62	0.22	7.25	20.78	-1.73	33.3		69	R	2									1				5						8				1			6			1
2009	COMIDA09	21 CBL8	C-HS	71.4847	-167.782	51	Chukchi - Hanna Shoal	7.69	92.31	5	1.29	0.18	7.17	11.9	-1.28	32.67		68	R	2	14	17							4							6		3	8									9	18
2018	HLY1801	64 DBO5-7	5-7	71.4953	-157.626	96	Chukchi Sea, Barrow Canyon	0.89	99.1145	5	2.17135	0.289656	7.5	17.2403	-1.3221	32.7143			R		1	2				2			2				1						15			7				3		2
2013	HLY1301	37 H109 -DoubleVV	C-HS	71.5	-159.512	54	Chukchi-Hanna Shoal	3.52	96.48	5	1.3	0.2	6.54	6.85	-1.72	33.2		69	R	3	3	10							1							2										15			2
2013	HLY1301	45 BarC7 -SingleVV	5-7	71.5004	-157.66	88	Chukchi- off Barrow	1.88	98.12	5	1.56	0.21	7.3	11.46	-1.69	32.9		69	R		2	4											14						9		3					7			6
2017	HLY1702	24 DBO5-7	5-7	71.5015	-157.676	87	Chukchi- off Barrow	1.13	98.87	5	1.74609	0.231204	7.55215	13.2143	0.9512	32.3237			R	1	3								1		3					1		1	7		1					3		3	1
2012	HLY1201	59 BarC7 -SingleVV	5-7	71.5052	-157.669	90.4	Chukchi-off Barrow	0.9	99.1	5	1.76	0.23	7.65	14.35	-1.6828	33.2		70	R	2	1	11							2							1			17							5			4
1971	G-1-71-AR	71-ABP-88A	BeauAlas	71.54	-152.92	58	Beaufort Sea								-0.68	32	-0.68		R			1
2017	HLY1702	22 DBO5-9	5-9	71.5768	-157.829	66	Chukchi- off Barrow	14.01	85.99	5	1.24534	0.168704	7.38179	13.7662	0.3569	32.0423			R	3	11	5																1	1								2	4	4
2013	HLY1301	47 BarC9 -SingleVV	5-9	71.5802	-157.84	68	Chukchi-off Barrow	10.98	89.03	5	1.05	0.16	6.67	16.43	-1.64	32.7		69	R		7	25							4				1													12		2	9
2018	HLY1801	66 DBO5-9	5-9	71.5835	-157.817	66	Chukchi-off Barrow	10.01	89.9907	5	1.2599	0.17063	7.4	5.53572	-1.3716	32.4421			R	1	3	8																	4							4		7	5
2012	HLY1201	66 H38 -SingleVV	C-HS	71.605	-159.364	53.5	Chukchi-Hanna Shoal	10.75	89.25	5	1.15	0.17	6.76	10.84	-1.6881	33.3		70	R	7	3	3							2							1			1							1		8	1
2012	HLY1201	66 H38 -DoubleVV	C-HS	71.608	-159.372	53.4	Chukchi-Hanna Shoal	10.75	89.25	5	1.15	0.17	6.76	10.84	-1.6881	33.3		70	R	10	17	5							4							4			2							6		15
2013	HLY1301	38 H108 -DoubleVV	C-HS	71.611	-159.378	49	Chukchi-Hanna Shoal	3.26	96.74	5	1.29	0.19	6.73	8.49	-1.72	33.1		69	R	19	8	2							1							2										30		34	2
2012	HLY1201	62 BarC10 -SingleVV	5-10	71.614	-157.92	64	Chukchi-off Barrow	6.99	93	5	1.19	0.17	7	5.81	-1.4929	32.5		70	R		4	14														1										12		10	4
2017	HLY1702	10 DBO4-6	4-6	71.6191	-163.772	42	Chukchi Sea	35.7	64.3	5	0.856472	0.126319	6.78025	10.1299	1.0877	32.3967			R			1														1			1							9		15	1
2017	HLY1702	21 DBO5-10	5-10	71.6213	-157.924	64	Chukchi- off Barrow	10.41	89.59	5	1.21468	0.168577	7.20548	11.1039	-0.5994	31.9903			R	3	4	3							1										1								2	7	1
2018	HLY1801	67 DBO5-10 HAPS	5-10	71.6262	-157.9	64	Chukchi- off Barrow	8.63	91.367	5	1.15111	0.150648	7.6	8.24676	-1.621	32.6819			R	2	21	14							1								1		4							8		21	11
2012	HLY1201	6 H24 -SingleVV	C-HS	71.6303	-164.814	38.7	Chukchi-Hanna Shoal	75.16	24.83	3	0.35	0.05	7	16.79	-1.4891	33.086		70	R	8	1	1						2											1							16
2017	HLY1702	116 E10	C-NE	71.6418	-158.065	59	Chukchi Sea	4.08678	95.9132	5	1.30382	0.177541	7.3	8.7013	-0.5598	32.027			R	5	9	5																	3									8
2012	HLY1201	37 H1-DoubleVV	C-HS	71.6497	-162.64	42.2	Chukchi-Hanna Shoal	33.55	66.44	5	1.05	0.16	6.56	13.83	-1.6185	33.2		70	R		2	10														2										14		3	3
2013	HLY1301	57 H107 -SingleVV	C-HS	71.6911	-159.872	57	Chukchi-Hanna Shoal	6.7	93.3	5	1.28	0.18	7.08	5.7	-1.7	33.2		69	R	7	14	4							3							2			3							1		13	2
2018	HLY1801	22 IC-10	C-NE ICY10	71.705	-165.603	43	Chukchi Sea, NE off Icy Cape	31.05	68.951	5	0.395013	0.0473083	8.3	9.64286	-0.6208	32.1801			R	1	1	1														1										2		21
2018	HLY1801	24 IC-9	C-NE ICY9	71.705	-165.603	43	Chukchi Sea, NE off Icy Cape	18.59	81.4058	5	0.556172	0.0749265	7.4	6.42208	-0.9648	32.0393			R	1	2	4																								7		7	5
2013	HLY1301	18 UTX8 -DoubleVV	C-HS	71.7255	-163.456	39	Chukchi-Hanna Shoal	58.78	41.22	3	0.45	0.07	6.88	17.92	-1.65	32.7		69	R	17	7	29							1				4			4			15							114		21	4
2010	COMIDA10	49 CBL17	C-HS	71.7674	-159.373	52	Chukchi - Hanna Shoal	8.36	91.64	5	1.12	0.16	7	9.45	-1.63	32.82		72	R																											2			11
2018	HLY1801	19 IC-11	C-NE ICY11	71.83	-165.97	45	Chukchi Sea, NE off Icy Cape	13.1	86.896	5	0.253857	0.0236352	10.7	13.3766	-0.3978	32.2908			R	2	3	3							1																	5		16	5
2012	HLY1201	45 H16 -DoubleVV	C-HS	71.9082	-160.923	37	Chukchi-Hanna Shoal	62.08	37.92	5	0.67	0.1	6.7	8.27	-1.693	33.3		70	R	1		6							2				3													1
2012	HLY1201	45 H16 -HAPS top	C-HS	71.912	-160.931	38.8	Chukchi-Hanna Shoal	62.08	37.92	5	0.67	0.1	6.7	8.27	-1.693	33.3		70	R	9		4							7							7										6		4
2013	HLY1301	52 H29 -DoubleVV	C-HS	71.9286	-158.328	60	Chukchi-Hanna Shoal	3.8	96.2	5	1.28	0.19	6.86	3.3	-1.603	32.6294		69	R	19	13	33																	1							21		6	34
2013	HLY1301	52 H29 -SingleVV	C-HS	71.9286	-158.328	60	Chukchi-Hanna Shoal	3.8	96.2	5	1.28	0.19	6.86	3.3	-1.603	32.6294		69	R	6	1	20																	2							17		1	27
2013	HLY1301	17 HS3 -HAPS top	C-HS	71.9333	-162.668	38	Chukchi-Hanna Shoal	61.29	38.72	5	0.46	0.07	6.28	12.11	-1.7	32.9		69	R	1	1	6							3				1			2		1	2							13		8
2013	HLY1301	15 H17 -DoubleVV	C-HS	71.9913	-163.383	41	Chukchi-Hanna Shoal	62.96	37.04	3	0.44	0.06	6.75	20.75	-1.63	32.7		69	R	1	5	30							5							5		1	4							22		8
2012	HLY1201	7 CBL11 -SingleVV	C-HS	72.0966	-165.465	46.5	Chukchi-Hanna Shoal	11.98	88.02	5	0.84	0.12	7	13.83	-1.6821	33.5152		70	R		2																											5
2012	HLY1201	7 CBL11 -DoubleVV	C-HS	72.1027	-165.46	45.3	Chukchi-Hanna Shoal	11.98	88.02	5	0.84	0.12	7	13.83	-1.6821	33.5152		70	R		6	4														1										1		4
2013	HLY1301	2 CBL11 -SingleVV	C-HS	72.1033	-165.456	46	Chukchi-Hanna Shoal	11.42	88.58	5	n/a	n/a	n/a	12.99	-1.55	32.7		69	R	1	4	3							1							3												21
2010	COMIDA10	1030	C-HS	72.1033	-165.456	45	Chukchi - Hanna Shoal	9.97	90.03	5	1.48	0.19	7.79	59.87	-1.36	32.49		72	R										3																			6
2012	HLY1201	52 H32 -SingleVV	C-HS	72.1099	-165.437	47.1	Chukchi-Hanna Shoal	n/a	n/a	n/a	1.36	0.2	6.8	7.09	-1.6987	33.3		70	R	2	2	3							2																	14		7
2012	HLY1201	52 H32 -DoubleVV	C-HS	72.1112	-165.438	46.2	Chukchi-Hanna Shoal	n/a	n/a	n/a	1.36	0.2	6.8	7.09	-1.6987	33.3		70	R	3	6	6							1							2			9							31		36	1
2012	HLY1201	46 H20 -DoubleVV	C-HS	72.1535	-159.93	45	Chukchi-Hanna Shoal	n/a	n/a	n/a	1.01	0.14	7.21	5.55	-1.7005	33.3		70	R	46	24	24							23							3			13							41		1
2012	HLY1201	46 H20 -SingleVV	C-HS	72.1559	-159.953	44.3	Chukchi-Hanna Shoal	n/a	n/a	n/a	1.01	0.14	7.21	5.55	-1.7005	33.3		70	R	3	5	8							5									2	6							24
2012	HLY1201	19 H6 -DoubleVV	C-HS	72.1619	-163.589	39.4	Chukchi-Hanna Shoal	44.62	55.38	5	0.74	0.1	7.4	17.47	-1.6956	33.3669		70	R	8	7	30							2				5			1		1	9							41		18
2012	HLY1201	19 H6 -SingleVV	C-HS	72.1623	-163.589	40.5	Chukchi-Hanna Shoal	44.62	55.38	5	0.74	0.1	7.4	17.47	-1.6956	33.3669		70	R	3	1	3							2							3			3							6		2
2013	HLY1301	81 H102 -HAPS top	C-HS	72.2029	-158.409	62	Chukchi-Hanna Shoal	40.73	59.28	5	1.25	0.17	7.18	6.57	-1.67	32.747		69	R	3	10	1							2																			3	2
2012	HLY1201	10 H10 -SingleVV	C-HS	72.2962	-164.253	43.6	Chukchi-Hanna Shoal	2.87	97.13	5	1.17	0.17	6.88	7.27	-1.6514	33.4585		70	R																	1												3
2012	HLY1201	10 H10 -DoubleVV	C-HS	72.3049	-164.272	45.5	Chukchi-Hanna Shoal	2.87	97.13	5	1.17	0.17	6.88	7.27	-1.6514	33.4585		70	R	2	6	1						1	7									1	1									90
2013	HLY1301	63 H28 -SingleVV	C-HS	72.4006	-159.346	53	Chukchi-Hanna Shoal	5.33	94.67	5	1.4	0.2	7.13	7.37	-1.69	32.7		69	R	1	1	1																								4			2
2012	HLY1201	26 H14 -DoubleVV	C-HS	72.4102	-161.227	44.4	Chukchi-Hanna Shoal	4.69	95.31	5	1.59	0.24	6.63	9.38	-1.6914	33.3757		70	R	7	7								3							2										5		6
2013	HLY1301	64 H15 -SingleVV	C-HS	72.4461	-160.379	46	Chukchi-Hanna Shoal	27.47	72.52	5	1.43	0.19	7.37		-1.69	32.7		69	R	24	4																		2							10		8
2012	HLY1201	9 H21 -SingleVV	C-HS	72.5189	-164.752	52.6	Chukchi-Hanna Shoal	3.23	96.77	5	1.72	0.24	7.17	9.71	-1.6997	33.4396		70	R	3	2	2							1										1							2		9
2012	HLY1201	9 H21 -DoubleVV	C-HS	72.5269	-164.731	52.8	Chukchi-Hanna Shoal	3.23	96.77	5	1.72	0.24	7.17	9.71	-1.6997	33.4396		70	R		2																											7
2004	HLY04-03	42 EHS4	C-HS	72.628	-158.726	104	Chukchi - Hanna Shoal	25.84	79.23	5	1.33	0.27	4.93	6.7	-1.743	33.082		73	R	16	3	2																	8							25
2012	HLY1201	11 H30 -DoubleVV	C-HS	72.745	-163.691	65.2	Chukchi-Hanna Shoal	10.96	89.04	5	1.61	0.23	7	10.13	-1.7461	33.3065		70	R	1	11	30																								4		7	3
2013	HLY1301	3 H112 -SingleVV	C-HS	72.7937	-164.898	61	Chukchi-Hanna Shoal	13.58	86.41	5	n/a	n/a	n/a	0.39	-1.72	32.9		69	R		8	1											2			3			8							1		18	4
2013	HLY1301	65 H27 -SingleVV	C-HS	72.8551	-161.217	55	Chukchi-Hanna Shoal	1.53	98.47	5	1.12	0.15	7.3	3.32	-1.7	32.8		69	R	17	6																											3
2002	HLY02-03	41 HC2	C-HS	73.1063	-162.941	130	Chukchi - Hanna Shoal	35.08	66.72	5	0.84	0.12	7.2	9.16	-1.1975	33.6091		73	R	2	5	8							3				1						4							25	12
2002	HLY02-03	44 HV3	C-HS	73.3355	-165.606	72	Chukchi - Hanna Shoal	0.75	99.28	5	1.84	0.27	6.9	10.36	-1.5962	33.1893		73	R	11	3	1							2				2						3							9		1	3
[truncated: 81 more columns]
